# Supplementary material for: Spatial and temporal activity patterns of Amblyomma americanum
Source: Parasit Vectors. 2025 Jan 16;18:12. doi: 10.1186/s13071-025-06661-x (PMC11740481; doi:10.1186/s13071-025-06661-x)
Supplement: Supplementary file 3 — Supplementary material 3 Datasets of Amblyomma americanum mark-recapture distances and times, cardinal direction points, 30-m recaptures, relative abundances, and laboratory observations of distances traveled and activity times. [file 13071_2025_6661_MOESM3_ESM.xlsx]

## Sheet: information
exp_date	date of experiment
time	in days
plot	plot identifier
n_coll	number of collected ticks
n_marked	number of collected marked ticks
distance	in meters
deployed_marked	number of marked ticks released
mark_proportion_remaining	adjusted proportion (relative to the number of available marked ticks) of marked ticks collected
remaining_marked	the number of marked ticks remaining within a plot
direction	cardinal direction of trap relative to tick release point
depl_date	date of marked tick release
elapsed days	days elapsed between tick release and capture
coll_plot	tick collection plot
depl_plot	tick release plot
n_sample_days	number of sampling days elapsed between events
dist_24hr	calculated distance traveled in 24 hours
coll_date	date of initial tick collection
DATE	calendar date
T_MAX	maximum air temperature in degrees centigrade
T_MIN	minimum air temperature in degrees centigrade
T_AVG	average air temperature in degrees centigrade
RH_MAX	maximum percent relative humidity
RH_MIN	minimum percent relative humidity
RH_AVG	average percent relative humidity
VPD_AVG	average vapor pressure deficit in millibars
WIND_MAX	maximum wind speed in km/h
WIND_MIN	minimum wind speed in km/h
WIND_AVG	average wind speed in km/h
SOLAR_RAD_AVG	average solar radiation in MJ/m^2
PRECIP	daily cumulative precipitation in cm
NOTES	experimental notes
coll_date_range	range of dates when ticks were initially captured

## Sheet: time_recaptures
coll_date	exp_date	time	plot	n_marked	distance	deployed_marked	remaining_marked	marked_proportion_remaining	T_MAX	T_MIN	T_AVG	RH_MAX	RH_MIN	RH_AVG	VPD_AVG	PRECIP	WIND_MAX	WIND_MIN	WIND_AVG	SOLAR_RAD_AVG
2023-05-16	2023-05-22	0	B	1	0	30	29	0.0333333	24.43	8.86	18.35	99.5	39.3	73.7	7.01	0	15.9003	0	6.95235	24.04
2023-05-16	2023-05-25	3	B	4	0	30	25	0.433333	26.35	16.3889	21.7611	97.85	52.23	75.52	7.23	0	15.1761	0.0321868	7.20984	15.55
2023-05-16	2023-05-29	7	B	0	0	30	25	0.466667	28.7222	17.2611	22.6389	95.94	45.79	74.09	8.34	0	21.0663	0.370148	9.46292	21.94
2023-05-25	2023-06-02	0	F	13	0	30	17	0.3	30.39	19.81	24.46	89.44	49.16	69.59	10.87	0	32.7983	0.080467	11.2171	25.98
2023-05-25	2023-06-05	3	F	1	0	30	16	0.466667	32.1278	15.8111	23.8722	98.63	30.49	67.77	12.46	0	15.5623	0	5.10161	23.01
2023-06-01	2023-06-06	0	G	14	0	30	16	0.0333333	32.13	15.81	22.79	98.63	30.49	74.14	9.53	1.72	24.4942	0.128747	5.24645	18.76
2023-06-01	2023-06-09	3	G	6	0	30	10	0.16	34.3778	17.2889	26.7556	98.4	32.6	62.79	16.38	0	19.7144	0	5.87409	27.48
2023-05-25	2023-06-09	7	F	3	0	30	13	0.0625	34.3778	17.2889	26.7556	98.4	32.6	62.79	16.38	0	19.7144	0	5.87409	27.48
2023-06-01	2023-06-13	7	G	2	0	30	8	0.6	28.5611	16.0778	22.4889	98.59	47.87	74.36	8.5	0.2032	20.8088	0	5.53613	25.36
2023-05-30	2023-06-17	0	L	9	0	30	21	0.142857	31.54	17.28	24.62	93.19	37.15	67.92	12.28	3.25	45.6892	0	12.8586	26.31
2023-06-08	2023-06-23	0	O	14	0	30	16	0.16	31.39	19.87	25.27	97.63	47.41	74.89	9.26	0	29.0164	0	8.30419	13.95
2023-05-30	2023-06-24	7	L	1	0	30	20	0	34.1278	20.4222	27.2056	95.12	51.51	75.73	10.85	0	22.4825	0	10.2354	25.15
2023-06-08	2023-06-26	3	O	2	0	30	14	0.230769	32.5722	17.8111	26.2389	96.69	35.6	54.59	17.76	0	20.7283	0	10.0262	28.65
2023-06-23	2023-07-01	0	R	1	0	30	29	0.25	35.24	25.04	28.33	81.21	33.86	64.24	15.5	0.33	24.5263	0	8.88356	25.87
2023-06-08	2023-07-01	7	O	2	0	30	12	0.05	35.24	25.04	28.33	81.21	33.86	64.24	15.5	0.33	24.5263	0	8.88356	25.87
2023-06-23	2023-07-05	3	R	4	0	30	25	0.166667	28.2222	19.2889	23.7667	96.81	54.93	82.44	5.46	0.9652	39.461	0.112654	11.4746	11.97

## Sheet: distance_recaptures
coll_date	exp_date	time	plot	n_marked	distance	deployed_marked	T_MAX	T_MIN	T_AVG	RH_MAX	RH_MIN	RH_AVG	VPD_AVG	PRECIP	WIND_MAX	WIND_MIN	WIND_AVG	SOLAR_RAD_AVG
2023-05-16	2023-05-22	0	A	0	3	30	24.43	8.86	18.35	99.5	39.3	73.7	7.01	0	15.9003	0	6.95235	24.04
2023-05-16	2023-05-22	0	C	0	1	30	24.43	8.86	18.35	99.5	39.3	73.7	7.01	0	15.9003	0	6.95235	24.04
2023-05-16	2023-05-22	0	B	1	0	30	24.43	8.86	18.35	99.5	39.3	73.7	7.01	0	15.9003	0	6.95235	24.04
2023-05-25	2023-06-02	0	E	4	6	30	30.39	19.81	24.46	89.44	49.16	69.59	10.87	0	32.7983	0.080467	11.2171	25.98
2023-05-25	2023-06-02	0	D	6	3	30	30.39	19.81	24.46	89.44	49.16	69.59	10.87	0	32.7983	0.080467	11.2171	25.98
2023-05-25	2023-06-02	0	F	13	0	30	30.39	19.81	24.46	89.44	49.16	69.59	10.87	0	32.7983	0.080467	11.2171	25.98
2023-06-01	2023-06-06	0	H	0	9	30	32.13	15.81	22.79	98.63	30.49	74.14	9.53	1.72	24.4942	0.128747	5.24645	18.76
2023-06-01	2023-06-06	0	I	2	6	30	32.13	15.81	22.79	98.63	30.49	74.14	9.53	1.72	24.4942	0.128747	5.24645	18.76
2023-06-01	2023-06-06	0	G	14	0	30	32.13	15.81	22.79	98.63	30.49	74.14	9.53	1.72	24.4942	0.128747	5.24645	18.76
2023-05-30	2023-06-17	0	K	7	8	30	31.54	17.28	24.62	93.19	37.15	67.92	12.28	3.25	45.6892	0	12.8586	26.31
2023-05-30	2023-06-17	0	J	6	6	30	31.54	17.28	24.62	93.19	37.15	67.92	12.28	3.25	45.6892	0	12.8586	26.31
2023-05-30	2023-06-17	0	L	9	0	30	31.54	17.28	24.62	93.19	37.15	67.92	12.28	3.25	45.6892	0	12.8586	26.31
2023-06-08	2023-06-23	0	N	5	9	30	31.39	19.87	25.27	97.63	47.41	74.89	9.26	0	29.0164	0	8.30419	13.95
2023-06-08	2023-06-23	0	M	3	8	30	31.39	19.87	25.27	97.63	47.41	74.89	9.26	0	29.0164	0	8.30419	13.95
2023-06-08	2023-06-23	0	O	14	0	30	31.39	19.87	25.27	97.63	47.41	74.89	9.26	0	29.0164	0	8.30419	13.95
2023-06-23	2023-07-01	0	P	0	10	30	35.24	25.04	28.33	81.21	33.86	64.24	15.5	0.33	24.5263	0	8.88356	25.87
2023-06-23	2023-07-01	0	Q	1	9	30	35.24	25.04	28.33	81.21	33.86	64.24	15.5	0.33	24.5263	0	8.88356	25.87
2023-06-23	2023-07-01	0	R	1	0	30	35.24	25.04	28.33	81.21	33.86	64.24	15.5	0.33	24.5263	0	8.88356	25.87
2023-07-01	2023-07-21	0	S	3	8	30	34.18	25.45	27.11	87.31	51.98	73.57	10.8	2.77	45.142	0	11.0079	20.74
2023-07-01	2023-07-21	0	T	1	8	30	34.18	25.45	27.11	87.31	51.98	73.57	10.8	2.77	45.142	0	11.0079	20.74

## Sheet: distance cardinal points
exp_date	time	plot	direction	n_marked	distance
2023-05-22	0	A	north	0	3
2023-05-22	0	A	south	0	3
2023-05-22	0	A	east	0	3
2023-05-22	0	A	west	0	3
2023-05-22	0	C	north	0	1
2023-05-22	0	C	south	0	1
2023-05-22	0	C	east	0	1
2023-05-22	0	C	west	0	1
2023-06-02	0	E	north	0	6
2023-06-02	0	E	south	1	6
2023-06-02	0	E	east	0	6
2023-06-02	0	E	west	3	6
2023-06-02	0	D	north	3	3
2023-06-02	0	D	south	0	3
2023-06-02	0	D	east	1	3
2023-06-02	0	D	west	2	3
2023-06-06	0	H	north	0	9
2023-06-06	0	H	south	0	9
2023-06-06	0	H	east	0	9
2023-06-06	0	H	west	0	9
2023-06-06	0	I	north	NA	6
2023-06-06	0	I	south	NA	6
2023-06-06	0	I	east	NA	6
2023-06-06	0	I	west	NA	6
2023-06-17	0	K	north	1	8
2023-06-17	0	K	south	2	8
2023-06-17	0	K	east	0	8
2023-06-17	0	K	west	4	8
2023-06-17	0	J	north	0	6
2023-06-17	0	J	south	1	6
2023-06-17	0	J	east	0	6
2023-06-17	0	J	west	5	6
2023-06-23	0	N	north	1	9
2023-06-23	0	N	south	4	9
2023-06-23	0	N	east	0	9
2023-06-23	0	N	west	0	9
2023-06-23	0	M	north	0	8
2023-06-23	0	M	south	0	8
2023-06-23	0	M	east	0	8
2023-06-23	0	M	west	3	8
2023-07-01	0	P	north	0	10
2023-07-01	0	P	south	0	10
2023-07-01	0	P	east	0	10
2023-07-01	0	P	west	0	10
2023-07-01	0	Q	north	NA	9
2023-07-01	0	Q	south	NA	9
2023-07-01	0	Q	east	NA	9
2023-07-01	0	Q	west	NA	9
2023-07-22	0	S	north	2	8
2023-07-22	0	S	south	0	8
2023-07-22	0	S	east	0	8
2023-07-22	0	S	west	1	8
2023-07-22	0	T	north	1	8
2023-07-22	0	T	south	0	8
2023-07-22	0	T	east	0	8
2023-07-22	0	T	west	0	8

## Sheet: abundance_recaptures
plot	time	deployed_marked	n_mark	depl_date	coll_date_range
1	14	60	9	2024-05-31	4/26/2024-4/29/2024
3	14	60	19	2024-05-31	3/31/2024-4/30/2024
2	14	30	6	2024-05-31	2024-04-30
6	14	30	11	2024-05-31	3/30/2024-5/18/2024
4	14	10	3	2024-05-31	2024-04-05
5	14	10	2	2024-05-31	2024-04-17
1	14	1	0	2024-05-31	2024-04-26
2	14	1	1	2024-05-31	2024-04-30
3	14	1	1	2024-05-31	2024-04-05
4	14	1	0	2024-05-31	2024-04-05
5	14	1	1	2024-05-31	2024-04-17
6	14	1	1	2024-05-31	2024-03-30
2	7	60	21	2024-06-07	2024-04-30
4	7	60	18	2024-06-07	3/20/2024-4/18/2024
5	7	30	6	2024-06-07	4/17/2024-4/23/2024
1	7	30	3	2024-06-07	2024-04-26
3	7	10	5	2024-06-07	2024-04-05
6	7	10	3	2024-06-07	2024-03-30
1	7	1	1	2024-06-07	2024-04-26
2	7	1	0	2024-06-07	2024-04-30
3	7	1	1	2024-06-07	2024-04-15
4	7	1	0	2024-06-07	2024-04-18
5	7	1	0	2024-06-07	2024-04-23
6	7	1	0	2024-06-07	2024-03-30
5	3	60	16	2024-06-11	4/16/2024-5/18/2024
6	3	60	20	2024-06-11	2024-03-30
3	3	30	10	2024-06-11	2024-04-05
4	3	30	5	2024-06-11	4/17/2024-4/18/2024
1	3	10	3	2024-06-11	3/31/2024-4/25/2024
2	3	10	4	2024-06-11	2024-04-30
1	3	1	0	2024-06-11	2024-03-31
2	3	1	0	2024-06-11	2024-04-30
3	3	1	0	2024-06-11	2024-04-05
4	3	1	0	2024-06-11	2024-04-17
5	3	1	0	2024-06-11	2024-05-18
6	3	1	0	2024-06-11	2024-03-30

## Sheet: abundance_recaptures_weather
DATE	T_MAX	T_MIN	T_AVG	RH_MAX	RH_MIN	RH_AVG	VPD_AVG	WIND_MAX	WIND_MIN	WIND_AVG	SOLAR_RAD_AVG	PRECIP	NOTES
2024-05-31	26.06	17.93	21.14	97.07	58.35	84.08	4.57	16.96	0	6.16	13.35	0	Deployed T14 marked ticks
2024-06-01	30.62	15.87	23.43	99.67	48.55	77.12	8.51	17.17	0	6.02	22.3	0
2024-06-02	26.18	19.22	22.29	94.4	62.98	78.41	6.08	52.13	1.71	10.57	9.5	0.0762
2024-06-03	26.56	19.2	21.82	95.48	59.02	82.56	4.94	33.76	0	10.12	10.97	0.3302
2024-06-04	29.73	19.2	24.58	97.64	58.83	79.44	7.29	43.85	0.1	11.56	18.53	0.7366
2024-06-05	31.14	17.66	24.01	99.05	30.08	65.84	12.74	19.26	0	8.47	29.81	0.0254
2024-06-06	32.79	16.37	25.39	96.63	46.01	64.94	13.4	21.34	0	8	23.92	0
2024-06-07	33.3	19.04	27.19	89.48	41.32	60.72	15.74	28.13	0.55	13.34	24.38	0	Deployed T7 marked ticks
2024-06-08	35.86	24.45	29.63	79.17	42.36	60.54	17.73	26.17	2.24	14.18	21.14	0
2024-06-09	29.38	19.91	25.17	84.38	56.49	68.85	10.34	28	4.15	15.42	22.81	0
2024-06-10	29.3	14.14	22.39	95.87	32.93	60.95	12.61	23.21	0	9.46	25.88	0
2024-06-11	29.8	13.65	22.6	98.37	37.27	66.63	11.86	16.43	0	5.81	25.7	0	Deployed T3 marked ticks
2024-06-12	32.18	14.6	24.71	98.3	41.67	67.52	12.94	19.12	0	9	29.3	0
2024-06-13	34.22	20.74	27.88	85.92	49.78	67.42	13.71	23.63	2.96	12.86	28.64	0
2024-06-14	36.19	21.19	29.33	89.71	34.63	61.16	18.08	19.23	0.53	7.66	28.17	0	Initiated tick recapture
2024-06-15	33.67	23.64	28.46	86.42	40.06	61.81	16.26	20.94	2.29	12.31	26.38	0	Completed tick recapture

## Sheet: 30 meter recaptures
depl_date	exp_date	elapse_days	n_sample_days	depl_plot	coll_plot	distance	dist_24hr
2023-06-16	2023-06-23	7	3	K	N	30	10
2023-06-16	2023-06-23	7	3	K	N	30	10
2023-06-16	2023-06-23	7	3	K	N	30	10
2023-06-16	2023-06-23	7	3	K	N	30	10
2023-06-05	2023-06-24	19	4	I	L	30	7.5
2023-06-22	2023-06-24	2	2	O	L	30	15
